# Supplementary material for: In Silico Drug Design of Anti-Breast Cancer Agents
Source: Molecules. 2023 May 18;28(10):4175. doi: 10.3390/molecules28104175 (PMC10223712; doi:10.3390/molecules28104175)
Supplement: Supplementary file 1 [file molecules-28-04175-s001.zip]

Archive with 1 entries (1 files):
- molecules-2312448-supplementary.pdf
